# Supplementary material for: Diversity of Arbuscular Mycorrhizal Fungi in Distinct Ecosystems of the North Caucasus, a Temperate Biodiversity Hotspot
Source: J Fungi (Basel). 2023 Dec 24;10(1):11. doi: 10.3390/jof10010011 (PMC10817546; doi:10.3390/jof10010011)
Supplement: Supplementary file 1 [file jof-10-00011-s001.zip]

Archive with 1 entries (1 files):
- jof-2744710-supplementary.pdf
